# Supplementary material for: Improving the Performance of a Triboelectric Nanogenerator by Using an Asymmetric TiO2/PDMS Composite Layer
Source: Nanomaterials (Basel). 2023 Feb 23;13(5):832. doi: 10.3390/nano13050832 (PMC10005343; doi:10.3390/nano13050832)
Supplement: Supplementary file 1 [file nanomaterials-13-00832-s001.zip]

Archive with 1 entries (1 files):
- nanomaterials-2206184-supplementary.pdf
